# Supplementary material for: Sudden challenges in teaching ecology and aligned disciplines during a global pandemic: Reflections on the rapid move online and perspectives on moving forward
Source: Ecol Evol. 2021 Jan 23;11(8):3551–8. doi: 10.1002/ece3.7090 (PMC8014280; doi:10.1002/ece3.7090)
Supplement: Supplementary file 1 — Supplementary Material [file ECE3-11-3551-s001.xlsx]

## Sheet: Sheet1
In what country do you teach in higher education (university, undergraduate or postgraduate level)?	How many years have you been teaching at a higher education institution?	How were your lecturing activities impacted at this time? Please tick any that apply.	How were your lab teaching activities impacted at this time? Please tick any that apply.	How were your field work teaching activities impacted at this time? Please tick any that apply.	How were your assessment activities impacted at this time? Please tick any that apply.	In making these changes, did you consult students for their opinions or concerns? Please tick any that apply.	Did you consider pedagogy/educational theory in moving to online teaching?
UK	Less than 1 year	Moved fully online to a mix of live and asynchronous lectures (e.g. Blackboard collaborate live but recording available later);Cancelled	Not applicable	Cancelled	No change - assessement submitted via an online portal (e.g. Blackboard, TurnItIn or similar);Altered from a physical (e.g. hand-written), in person exam to an online exam that ran as an open book exam but much longer (e.g 24 hours or more when original exam was planned for 2 or 3 hours)	Lectures - No;Fieldwork - No;Assessment - No	No
Wales	Less than 1 year	Not applicable	Not applicable	Cancelled	Other response (please comment in the final box below)	Fieldwork - No;Assessment - No	No
UK	1 - 5 years	Moved fully online to a mix of live and asynchronous lectures (e.g. Blackboard collaborate live but recording available later)	Not applicable	Moved to a virtual reality based fieldwork session	No change - assessement submitted via an online portal (e.g. Blackboard, TurnItIn or similar)	Lectures - No;Labs - No;Fieldwork - No;Assessment - No	No
UK (england)	1 - 5 years	Moved fully online to a mix of live and asynchronous lectures (e.g. Blackboard collaborate live but recording available later)	Altered lab sessions to tutorials or similar but still ran something	Cancelled	Altered from a physical (e.g. hand-written), in person exam to an assignment submitted online	Lectures - No;Labs - No;Fieldwork - No	No
Ireland	1 - 5 years	Moved fully online to asynchronous lectures (e.g. voice-over PowerPoints or similar)	Cancelled	Cancelled	Other response (please comment in the final box below)	Labs - No;Fieldwork - No;Assessment - No	Yes
Ireland	1 - 5 years	Moved fully online to live lectures (e.g. Blackboard collaborate or similar);Moved fully online to asynchronous lectures (e.g. voice-over PowerPoints or similar)	Not applicable	Not applicable	Altered from a physical (e.g. hand-written), in person exam to an online exam that ran as an open book exam but much longer (e.g 24 hours or more when original exam was planned for 2 or 3 hours)	Lectures - Yes;Assessment - Yes	Yes
France	1 - 5 years	Not applicable	Not applicable	Not applicable	Altered from a physical (e.g. hand-written), in person exam to an online exam that ran as an open book exam over the same time limit as the original exam	Assessment - Yes	Yes
Scotland	1 - 5 years	Moved fully online to a mix of live and asynchronous lectures (e.g. Blackboard collaborate live but recording available later)	Sent students links to related videos to see the techniques that would have been required;Undertook the lab yourself with students joining in (e.g. via Blackboard collaborate) live;Recorded yourself doing the lab activities and made this available to students later	Cancelled	Altered from a physical (e.g. hand-written), in person exam to an assignment submitted online;Altered from a physical (e.g. hand-written), in person exam to an online exam that ran as an open book exam but much longer (e.g 24 hours or more when original exam was planned for 2 or 3 hours)	Lectures - No;Labs - No;Fieldwork - No;Assessment - Yes	Yes
Ireland	1 - 5 years	Moved fully online to live lectures (e.g. Blackboard collaborate or similar)	Not applicable	Not applicable	Altered from a physical (e.g. hand-written), in person exam to an assignment submitted online;Altered from a physical (e.g. hand-written), in person exam to an online exam that ran as an open book exam over the same time limit as the original exam	Lectures - No;Assessment - No	No
Ireland	1 - 5 years	Moved fully online to a mix of live and asynchronous lectures (e.g. Blackboard collaborate live but recording available later);A mix of the above approaches	Cancelled	Not applicable	Altered from a physical (e.g. hand-written), in person exam to an online exam that ran as an open book exam over the same time limit as the original exam	Lectures - Yes;Labs - No;Fieldwork - No;Assessment - Yes	Yes
United Kingdom	1 - 5 years	Moved fully online to asynchronous lectures (e.g. voice-over PowerPoints or similar)	Altered sessions so that students could complete practicals at home;Sent students links to related videos to see the techniques that would have been required;Recorded yourself doing the lab activities and made this available to students later	Other response (please comment in the final box below)	Altered from a physical (e.g. hand-written), in person exam to an online exam that ran as an open book exam but much longer (e.g 24 hours or more when original exam was planned for 2 or 3 hours)	Lectures - No;Labs - No;Fieldwork - No;Assessment - No	No
United States	1 - 5 years	Moved fully online to a mix of live and asynchronous lectures (e.g. Blackboard collaborate live but recording available later);Other response (please comment in the final box below)	Not applicable	Moved to an asynchronous online fieldwork session	No change - assessement submitted via an online portal (e.g. Blackboard, TurnItIn or similar)	Lectures - Yes;Fieldwork - Yes;Assessment - No	Yes
UK (England)	6 - 10 years	Moved fully online to asynchronous lectures (e.g. voice-over PowerPoints or similar);Other response (please comment in the final box below);Cancelled	Not applicable	Cancelled	No change - assessement submitted via an online portal (e.g. Blackboard, TurnItIn or similar);Altered from a physical (e.g. hand-written), in person exam to an online exam that ran as an open book exam but much longer (e.g 24 hours or more when original exam was planned for 2 or 3 hours)	Lectures - Yes;Fieldwork - Yes;Assessment - Yes	Yes
UK (Scotland)	6 - 10 years	Moved fully online to a mix of live and asynchronous lectures (e.g. Blackboard collaborate live but recording available later)	Not applicable	Cancelled	Altered from a physical (e.g. hand-written), in person exam to an online exam that ran as an open book exam but much longer (e.g 24 hours or more when original exam was planned for 2 or 3 hours)	Lectures - No;Labs - No;Fieldwork - No;Assessment - No	Yes
Ireland	6 - 10 years	A mix of the above approaches	Sent students links to related videos to see the techniques that would have been required;Altered lab sessions to tutorials or similar but still ran something;Recorded yourself doing the lab activities and made this available to students later	Moved to an asynchronous online fieldwork session;Moved to a virtual reality based fieldwork session;Cancelled	No change - assessement submitted via an online portal (e.g. Blackboard, TurnItIn or similar)	Lectures - No;Labs - Yes;Fieldwork - Yes;Assessment - No	Yes
UK	6 - 10 years	Moved fully online to a mix of live and asynchronous lectures (e.g. Blackboard collaborate live but recording available later)	Not applicable	Other response (please comment in the final box below)	Altered from a physical (e.g. hand-written), in person exam to an online exam that ran as an open book exam but much longer (e.g 24 hours or more when original exam was planned for 2 or 3 hours)	Lectures - No;Labs - No;Fieldwork - Yes;Assessment - No	Yes
Ireland	Over 10 years	Moved fully online to asynchronous lectures (e.g. voice-over PowerPoints or similar);Moved fully online to a mix of live and asynchronous lectures (e.g. Blackboard collaborate live but recording available later)	Altered sessions so that students could complete practicals at home;Sent students links to related videos to see the techniques that would have been required;Undertook the lab yourself with students joining in (e.g. via Blackboard collaborate) live;Recorded yourself doing the lab activities and made this available to students later	Moved to an asynchronous online fieldwork session;Moved to a virtual reality based fieldwork session	Altered from a physical (e.g. hand-written), in person exam to an online exam that ran as an open book exam but much longer (e.g 24 hours or more when original exam was planned for 2 or 3 hours)	Lectures - Yes;Labs - Yes;Fieldwork - No;Assessment - No	No
United Kingdom	Over 10 years	Moved fully online to asynchronous lectures (e.g. voice-over PowerPoints or similar);Cancelled	Not applicable	Cancelled	Altered from a physical (e.g. hand-written), in person exam to an assignment submitted online;Altered from a physical (e.g. hand-written), in person exam to an online exam that ran as an open book exam but much longer (e.g 24 hours or more when original exam was planned for 2 or 3 hours)	Lectures - No;Fieldwork - No;Assessment - No	No
Ireland	Over 10 years		Cancelled	Cancelled	No change - assessement submitted via an online portal (e.g. Blackboard, TurnItIn or similar)	Fieldwork - No;Assessment - Yes
Ireland	Over 10 years	Ran as planned (no changes);Moved fully online to asynchronous lectures (e.g. voice-over PowerPoints or similar);A mix of the above approaches	Not applicable	Cancelled	No change - assessement submitted via an online portal (e.g. Blackboard, TurnItIn or similar)	Lectures - Yes;Assessment - No	Yes
England	Over 10 years	Moved fully online to asynchronous lectures (e.g. voice-over PowerPoints or similar)	Not applicable	Not applicable	Altered from a physical (e.g. hand-written), in person exam to an online exam that ran as an open book exam over the same time limit as the original exam	Lectures - Yes;Assessment - Yes	No
UK	Over 10 years	A mix of the above approaches	Cancelled	Moved to a virtual reality based fieldwork session;Cancelled	No change - assessement submitted via an online portal (e.g. Blackboard, TurnItIn or similar);Altered from a physical (e.g. hand-written), in person exam to an online exam that ran as an open book exam over the same time limit as the original exam;Altered from a physical (e.g. hand-written), in person exam to an online exam that ran as an open book exam but much longer (e.g 24 hours or more when …	Lectures - No;Labs - No;Fieldwork - No;Assessment - No	No
Portugal	Over 10 years	Moved fully online to live lectures (e.g. Blackboard collaborate or similar)	Altered lab sessions to tutorials or similar but still ran something	Not applicable	Altered from a physical (e.g. hand-written), in person exam to an online exam that ran as an open book exam over the same time limit as the original exam	Lectures - Yes;Labs - Yes;Assessment - Yes	No
Ire	Over 10 years	Moved fully online to asynchronous lectures (e.g. voice-over PowerPoints or similar)	Altered lab sessions to tutorials or similar but still ran something	Not applicable	Altered from a physical (e.g. hand-written), in person exam to an online exam that ran as an open book exam over the same time limit as the original exam	Lectures - No;Labs - No;Assessment - No	Yes
United Kingdom	Over 10 years	Moved fully online to a mix of live and asynchronous lectures (e.g. Blackboard collaborate live but recording available later)	Not applicable	Other response (please comment in the final box below)	Altered from a physical (e.g. hand-written), in person exam to an online exam that ran as an open book exam but much longer (e.g 24 hours or more when original exam was planned for 2 or 3 hours)	Lectures - No;Labs - No;Fieldwork - No;Assessment - No	No
UK	Over 10 years	Moved fully online to asynchronous lectures (e.g. voice-over PowerPoints or similar)	Not applicable	Not applicable	Altered from a physical (e.g. hand-written), in person exam to an assignment submitted online	Lectures - No;Assessment - No	No
